# Supplementary material for: Identification of the Novel Effector RsIA_NP8 in Rhizoctonia solani AG1 IA That Induces Cell Death and Triggers Defense Responses in Non-Host Plants
Source: Front Microbiol. 2020 Jun 12;11:1115. doi: 10.3389/fmicb.2020.01115 (PMC7303267; doi:10.3389/fmicb.2020.01115)
Supplement: TABLE S1 — The sequence of mutated genes. [file Table_1.xlsx]

## Sheet: Sheet1
Supplementary Table S1 The primer sequence used in this study
name	primer sequence	noted
35S-PMDC32-RsIA-NP8-F	GACCTCGACTCTAGAGGATCCATGCGTTTTGCGACCGTAGC	PCR amplification
35S-PMDC32-RsIA-NP8-R	GTCCTTGTAGTCAGAAGGCCT GATGGCAACGCACGATTGTT
35S-PMDC32-RsIA-NP8-SP-F	GACCTCGACTCTAGAGGATCCATGACCTTCAATCTTCGCTGCA
35S-PMDC32-RsIA-NP8-SP-R	GTCCTTGTAGTCAGAAGGCCTGATGGCAACGCACGATTGTT
PHB-YFP-RsIA-NP8-F	ACCAGTCTCTCTCTCAAGCTTATGCGTTTTGCGACCGTAGC
PHB-YFP-RsIA-NP8-R	GCTCACCATACTAGTGGATCCGATGGCAACGCACGATTGTT
pSUC2-RsIA-NP8sp-F	CGGAATTTTAATTAAGAATTCATGCGTTTTGCGACCGTAGC
pSUC2-RsIA-NP8sp-R	CACTATAGGGAGAACCTCGAGGGCCACGGCGGGAGCAGC
PGBKT7-RsIA-NP8-sp-F	ATGGCCATGGAGGCCGAATTCACCTTCAATCTTCGCTGCAATC
PGBKT7-RsIA-NP8-sp-R	CCGCTGCAGGTCGACGGATCCGACCGCGGGGCAGAAGAA
35S-PMDC32-RsIA-NP8-20-F	GGTCAGTGCTGCTGCTCCCACC
35S-PMDC32-RsIA-NP8-20-R	GGTGGGAGCAGCAGCACTGACC
35S-PMDC32-RsIA-NP8-113-F	CCAAAGAACAACGATTGTGGCGAC
35S-PMDC32-RsIA-NP8-113-R	GTCGCCACAATCGTTGTTCTTTGG
35S-PMDC32-RsIA-NP8-198-F	CCGAGCAAGCGCGCTACTTCT
35S-PMDC32-RsIA-NP8-198-R	AGAAGTAGCGCGCTTGCTCGG
35S-PMDC32-RsIA-NP8-199-F	CGAGCAAGCGCGCTACTACTGAA
35S-PMDC32-RsIA-NP8-199-R	TTCAGTAGTAGCGCGCTTGCTCG
35S-PMDC32-RsIA-NP8-92-F	GGCCCAGACCCATCCGTTGCTGCA
35S-PMDC32-RsIA-NP8-92-R	TGCAGCAACGGATGGGTCTGGGCC
35S-PMDC32-RsIA-NP8-129-F	GGCTCCGTGAGGAAGACAGCAAGAGCG
35S-PMDC32-RsIA-NP8-129-R	CGCTCTTGCTGTCTTCCTCACGGAGCC
35S-PMDC32-RsIA-NP8-271-F	GGCGGGGATCGCAGAGCAATCTTG
35S-PMDC32-RsIA-NP8-271-R	CAAGATTGCTCTGCGATCCCCGCC
35S-PMDC32-RsIB-NP8-F	GACCTCGACTCTAGAGGATCCATGCGTTTCGCGACCGTT
35S-PMDC32-RsIB-NP8-R	GTCCTTGTAGTCAGAAGGCCTGATTGCAACACAGGATTGCTTATC
35S-PMDC32-RsIC-NP8-F	GACCTCGACTCTAGAGGATCCATGCGTTTTGCGACCATAGC
35S-PMDC32-RsIC-NP8-R	GTCCTTGTAGTCAGAAGGCCTGATTGCAACGCAAGATTGTTTG
qRT-PCR 引物列表
35S-PMDC32-RsIA-NP8-qPCR-F	ATGCGTTTTGCGACCGTAGCCTCT
35S-PMDC32-RsIA-NP8-qPCR-R	TTAGATGGCAACGCACGATTGTTTG
18S-F	AATTCCAGCTCCAATAGCGT
18S-R	TACATACCGTGAGGCAGACC
Nb-Actin-qPCR-F	TGGCATCTCTCAGCACATTCC
Nb-Actin-qPCR-R	TGCACAATGGATGGGCCAGA
Nb-ERF1-qPCR-F	GCTCTTAACGTCGGATGGTC
Nb-ERF1-qPCR-R	AGCCAAACCCTAGCTCCATT
Nb-LOX-qPCR-F	AAAACCTATGCCTCAAGAAC
Nb-LOX-qPCR-R	ACTGCTGCATAGGCTTTGG
Nb-RbohB-qPCR-F	TCACAAGAGCTCAGGCGTTT
Nb-RbohB-qPCR-R	TCATCGAACCGCTTCTCGAC
Nb-PR2b-qPCR-F	AGGTGTTTGCTATGGAATGC
Nb-PR2b-qPCR-R	TCTGTACCCACCATCTTGC
Nb-PR4a-qPCR-F	CAACCCACAGAACATTAACTGG
Nb-PR4a-qPCR-R	TTGTCGGCATCCCAAGTAGT
Nb-SGT1-qPCR-F	GAGGTGGTGGTGACTATA
Nb-SGT1-qPCR-R	CACATCAATGCTAACACTAAG
Nb-Hsp90-qPCR-F	AACGATAAGTCTGTCAAG
Nb-Hsp90-qPCR-R	CAATCCTCATCAATACTCA
Nb-RAR1-qPCR-F	GATGAAGAAGTGGAGTTG
Nb-RAR1-qPCR-R	TACATTGGTCGTAGAAGT
Nb-SERK3-qPCR-F	GCGAATGATGATGATGTC
Nb-SERK3-qPCR-R	GTTCCACCTCTTCTTCTT
