# Supplementary material for: Identification of the Novel Effector RsIA_NP8 in Rhizoctonia solani AG1 IA That Induces Cell Death and Triggers Defense Responses in Non-Host Plants
Source: Front Microbiol. 2020 Jun 12;11:1115. doi: 10.3389/fmicb.2020.01115 (PMC7303267; doi:10.3389/fmicb.2020.01115)
Supplement: TABLE S2 — Primer sequences used in this study. [file Table_2.xlsx]

## Sheet: supplementary table 2
Supplementary Table S2 The sequence of mutated genes
gene name	mutated gene sequence
RsIA-NP8	ATGCGTTTTGCGACCGTAGCCTCTGCTGTGACCGTCTTGGTCAGTGCTGCTGCTCCCGCCGTGGCCACCTTCAATCTTCGCTGCAATCTCGGAAGCTGGTACTGGAAGGACAAGGACTGCTGCATTAAGGTTGGCGGACCCATATCTCCGCCCAGCCCTCCCTCTGGGAATGCTTGCCCCAACTTGTGGTTCTGGAACAAGGACACCAACTGCTGTGCCCCTCGGTACACTCCCCCTTACAACCAGCCATCGTGCAGCAACGGATGGGTCTGGAATCCCAGCACATACTCTTGTCGCCCGCCTGCTACACCCCCACCAAAGAACAACGATTGTGGCGCCAACAAATGGTGGTGGGGTGGTCGCTCTTGCTGTCTTCCTCACGGAAACCCATCGCCGCCG…
RsIB-NP8	ATGCGTTTCGCGACCGTTGCCTCCGCCGTGACCGTCCTGGTCAGTGCTGCTGCCCCCGCGGTGGCCACCTTCAACCTTCGTTGCAATCTTGGAAGCTGGTACTGGAAAGAAAAGGACTGCTGTATTAAGGTTGGTGGACCCATGTCCCCACCCAGCCCTCCTTCTGGAAATGCTTGTCCCAATATGTGGTTCTGGAATAAGGATACCAATTGTTGTGCTCCTCGATATACTCCCCCTTATAACCAGCCATCTTGCGGCAACGGATGGATCTGGAATCCCAGTACATACTCTTGCCGCCCATCTCCTACTCCGCCACCAAGCAACAACAACTGCGGGCCCAACAAATGGTGGTGGGGCGGCCGCTCCTGCTGCCTTCCTCACGGAAACCCGTCGCCGCCA…
RsIC-NP8	ATGCGTTTTGCGACCATAGCCTCTGTCATGACCGTCTTGGTCAGCGCTGCTGCCCCCGCGGTGGCCACCTTTAACCTTCGTTGCAACCTTGGGAGCTGGTATTGGAAAGAAAAGGATTGTTGCATTAAGGTTGGTGGACCCATGTCCCCGCCCAGTCCTCCCTCCGGGAATGCTTGTCCCAACATGTGGTTCTGGAATAAGGAAACCAACTGCTGTGCCCCTCGGTATACTCCCCCCTATAGCCAGCCATCATGCAGCAACGGATGGATCTGGAATCCCAGCACATACTCTTGTCGTCCACCTGCTACTCCACCACCAAACAATAATAACTGCGGTCCCAACAAATGGTGGTGGGGAGGTCGTTCTTGTTGCCTTCCTCACGGAAACCCATCGCCACCT…
